# Supplementary material for: Manipulating Intracellular Oxidative Conditions to Enhance Porphyrin Production in Escherichia coli
Source: Bioengineering (Basel). 2025 Jan 17;12(1):83. doi: 10.3390/bioengineering12010083 (PMC11763182; doi:10.3390/bioengineering12010083)
Supplement: Supplementary file 1 [file bioengineering-12-00083-s001.zip]

Archive with 1 entries (1 files):
- bioengineering-3412263-supplementary.pdf
